# Supplementary material for: The GI Simulated Clinic: A Clinical Reasoning Exercise Supporting Medical Students' Basic and Clinical Science Integration
Source: MedEdPORTAL. 2020 Aug 5;16:10926. doi: 10.15766/mep_2374-8265.10926 (PMC7412764; doi:10.15766/mep_2374-8265.10926)
Supplement: Supplementary file 1 — SP Cases.docxPE Cards.docxLogistics.docxDoor Charts.docxWorksheets.docxDebrief.docxLearner Evaluation.docx [file mep_2374-8265.10926-s001.zip]

Archive with 8 entries (8 files):
- _Educational_Summary_Report_10926.pdf
- A. SP Cases.docx
- B. PE Cards.docx
- C. Logistics.docx
- D. Door Charts.docx
- E. Worksheets.docx
- F. Debrief.docx
- G. Learner Evaluation.docx
